# Supplementary material for: The Feasibility and Acceptability of a Data Capture Methodology in Pediatric Cancer Patients Treated with Targeted Agents and Immunotherapies
Source: Curr Oncol. 2024 Jan 25;31(2):693–703. doi: 10.3390/curroncol31020051 (PMC10887547; doi:10.3390/curroncol31020051)
Supplement: Supplementary file 1 [file curroncol-31-00051-s001.zip]

Archive with 1 entries (1 files):
- curroncol-2787201-supplementary.pdf
